# Supplementary material for: Atherosclerosis and Its Impact on the Outcomes of Patients with Deep Venous Thrombosis
Source: Life (Basel). 2022 May 14;12(5):734. doi: 10.3390/life12050734 (PMC9143312; doi:10.3390/life12050734)
Supplement: Supplementary file 1 [file life-12-00734-s001.zip]

Archive with 1 entries (1 files):
- life-1718239-supplementary.pdf
